# Supplementary material for: The critical role of humidity in modeling summer electricity demand across the United States
Source: Nat Commun. 2020 Apr 3;11:1686. doi: 10.1038/s41467-020-15393-8 (PMC7125155; doi:10.1038/s41467-020-15393-8)
Supplement: Supplementary file 3 — Source Data [file 41467_2020_15393_MOESM3_ESM.zip]

Archive with 2 entries (2 files):
- Source Data/figures.zip
- Source Data/Processed_data_for _data_availability.zip
